# Supplementary material for: Geranyl Functionalized Materials for Site-Specific Co-Immobilization of Proteins
Source: Molecules. 2021 May 19;26(10):3028. doi: 10.3390/molecules26103028 (PMC8161341; doi:10.3390/molecules26103028)
Supplement: Supplementary file 1 [file molecules-26-03028-s001.zip]

Archive with 1 entries (1 files):
- molecules-1211850-supplementary.pdf
